# Supplementary material for: Dynamic changes in transcripts during regeneration of the secondary vascular system in Populus tomentosa Carr. revealed by cDNA microarrays
Source: BMC Genomics. 2009 May 11;10:215. doi: 10.1186/1471-2164-10-215 (PMC2685409; doi:10.1186/1471-2164-10-215)
Supplement: Additional file 2 — Genes transcribed differentially during SVS regeneration. Additional file 2 shows 224 genes differentially transcribed during SVS regeneration. [file 1471-2164-10-215-S2.xls]

## Sheet: Sheet1
			Additional file 2: differentially expressed genes during SVS regeneration
Event observed	Clone ID	Acc. Nr. (PopulusDB)	Acc. Nr. (Arabidopsis)	Acc. Nr. (Genbank)	Discription	Function Classication	Expression Pattern*	Remark#
Cambium initiation	S001	S059B12	At5g07750	GH295211	Expressed protein	Signal	10VS6D	HA
	S002	R064H11	No hit	GH296551	Myb-related transcription factor	Transcription factor	10VS6D	HI, SS, DS
	S003	T001C08	At5g43810	GH295241	PINHEAD	Transcription factor	10VS6D	HA
	S004	M122H10	At4g14270	GH295252	Expressed protein	Unknown	10VS6D
	S005	G125P70.3pR	At2g38360	GH295321	Expressed protein	Signal	10VS6D
	S006	X035D09	At3g21890	GH295369	Calmodulin zinc finger protein, putative	Transcription factor	10VS6D	HA, SS, DS
	S007	No Hit	No Hit	GH295283		Unknown	10VS6D
	S008	Q065F02	At1g09070	GH295312 GH295363	SRC2	Metabolism	10VS6D, 14VS12D, 22VS18D	SI
	S009	Q065F02	At1g09070	GH295363	SRC2	Metabolism	10VS6D, 14VS12D, 22VS18D	SI
	S010	S012A05	At4g39550	GH295296	Related to transcription factor KCS1	Transcription factor	10VS6D, 18VS16U
	S011	T073A07	At2g32070	GH296552	CCR4-associated factor protein	Metabolism	10VS6D, 18VS16U, 22VS18D
	S012	T002C11	At1g78380	GH295240	2,4-D inducible glutathione S-transferase	Metabolism	10VS6D, 22VS18U	HI, DS
	S013	UB52DPD04.3pR	At4g25570	GH295183	Cytochrome (Fragment)	Other	10VS6U	HI, SI, DS
	S014	X034D12	At5g20620	GH295184	Ubiquitin	Other	10VS6U	HA, SS, DS
	S015	N062B06	At5g45670	GH295291	GDSL-motif lipase/hydrolase	Metabolism	10VS6U
	S016	F028P01.3pR	At5g45670	GH295190	GDSL-motif lipase/hydrolase	Metabolism	10VS6U
	S017	F129P05	At1g60750	GH295191	Aldo/keto reductase family	Metabolism	10VS6U	DI
	S018	I015P14.5pR	At1g06150	GH295196	Expressed protein	Photosynthesis	10VS6U
	S019	FL_GENBANK_76	At1g75280	GH295204	Isoflavone reductase HOMOLOGUE	Metabolism	10VS6U	HA, SS
	S020	A004P51.3pR	At1g09200	GH295216	Hydroxyproline-rich glycoprotein	Other	10VS6U	HI, SI
	S021	A022P57	At5g19800	GH295298	Possibily proline-rich protein	Unknown	10VS6U	HS, SS
	S022	P076C10	At1g75500	GH295333	Nodulin-like protein	Transcription factor	10VS6U	HA, SI
	S023	A045P55.3pR	At4g24220	GH295377	Expressed protein	Unknown	10VS6U	HA
	S024	No hit	No hit	GH295351		Unknown	10VS6U
	S025	B007P13.5pR	At2g28790	GH295224	Osmotin-like protein precursor	Signal	10VS6U	HA, SI
	S026	K046P54	At5g45670	GH295225	GDSL-motif lipase/hydrolase-like	Other	10VS6U	HS
	S027	P063D11	At4g24220	GH295233	Expressed protein	Unknown	10VS6U	HA
	S028	No Hit	No Hit	GH295237		Unknown	10VS6U
	S029	P010B08	At3g57160	GH295250	Expressed protein	Unknown	10VS6U	SI
	S030	B004P30.3pR	At4g02450	GH295259	Ripening regulated protein DDTFR8	Unknown	10VS6U	HA, SS
	S031	No hit	No Hit	GH295263		Unknown	10VS6U
	S032	No hit	No Hit	GH295365		Unknown	10VS6U
	S033	X010C09	At1g09310	GH295279	Expressed protein	Unknown	10VS6U
	S034	UB66DPC04	At5g20290	GH295327	40S ribosomal protein S8	Other	10VS6U	HA, SS
	S035	A012P31.3pR	At1g75500	GH295284	Nodulin-like protein	Transcription factor	10VS6U	HA, SI
	S036	UA47BPD07	At2g30490	GH296553	Cinnamate 4-hydroxylase	Cell wall	10VS6U, 12VS10D	HA, DI
	S037	V012H08	At4g37360	GH295319	Possibily cytochrome p450	Other	10VS6U, 12VS10D	HI, SS, DI
	S038	B007P31	At2g30540	GH295192	Glutaredoxin	Metabolism	10VS6U, 12VS10D, 14VS12U, 16VS14U	HI. DI
	S039	No hit	No Hit	GH295188		Unknown	10VS6U, 12VS10U, 16VS14U
	S040	R029B10	At3g15353	GH295254	Metallothionein-like protein type 3	Other	10VS6U, 12VS10U, 16VS14U	HI, SS
	S041	UM68TE05	At1g62480	GH295214	Ag13 protein precursor	Unknown	10VS6U, 14VS12U
	S042	A022P07	At2g28950	GH295299	Possibly putative expansin	Cell wall	10VS6U, 14VS12U	HA
	S043	R046A12	At4g08950	GH296554	phi-1-like phosphate-induced protein	Unknown	10VS6U, 14VS12U	HA
	S044	T093F06	At4g24220	GH295309	Expressed protein	Unknown	10VS6U, 14VS12U	HA
	S045	A001P40.3pR	At2g28950	GH295364	Possibly putative expansin	Cell wall	10VS6U, 14VS12U	HA
	S047	G127P69.3pR	At2g28950	GH295325	Possibly putative expansin	Cell wall	10VS6U, 14VS12U	HA
	S048	A001P40.3pR	At2g28950	GH295280	Possibly putative expansin	Cell wall	10VS6U, 14VS12U	HA
	S049	UB12CPC10	At1g62480	GH295203	Ag13 protein precursor	Unknown	10VS6U, 14VS12U, 16VS14D
	S050	P038E09	At1g62480	GH295371	Ag13 protein precursor	Unknown	10VS6U, 14VS12U, 16VS14D
	S051	UB26CPB01.3pR	At5g09810	GH295275	Actin 2/7 (sp|P53492)	Cytoskeleton	10VS6U, 14VS12U, 16VS14D	HA, DI
	S052	G070P48.3pR	At1g62480	GH296555	Ag13 protein precursor	Unknown	10VS6U, 14VS12U, 16VS14D, 18VS16U
	S053	No Hit	No Hit	GH295373		Unknown	10VS6U, 14VS12U, 16VS14U
	S055	UB50DPE01	At3g62140	GH295289	P0510C12.9 protein	Unknown	10VS6U, 14VS12U, 16VS14U
	S056	UB35DPC10.3pR	At3g01680	GH295352	Expressed protein	Unknown	10VS6U, 14VS12U, 18VS16D	HA
	S057	UB20CPH08	At2g28950	GH295212	Putative expansin	Cell wall	10VS6U, 14VS12U, 22VS18D	HA
	S058	UB20CPH08	At2g28950	GH295215	Putative expansin	Cell wall	10VS6U, 14VS12U, 22VS18D	HA
	S059	A006P18	At2g28950	GH295323	Possibly putative expansin	Cell wall	10VS6U, 14VS12U, 22VS18D	HA
	S060	Y002G04	At3g15353	GH295281	Metallothionein-like protein type 3	Other	10VS6U, 14VS12U, 22VS18D	HI, SS
	S061	UB62BPG02	At3g62140	GH295342	P0510C12.9 protein	Unknown	10VS6U, 16VS14U
	S062	No Hit	No Hit	GH295375		Unknown	10VS6U, 16VS14U
	S063	I007P07	At3g62140	GH295229	P0510C12.9 protein	Unknown	10VS6U, 16VS14U
	S064	UK100C09	At5g19875	GH295302	Expressed protein	Unknown	10VS6U, 16VS14U
	S065	A039P43.3pR	At2g12420	GH295307	Phloem specific protein	Unknown	10VS6U, 16VS14U
	S066	UB50DPE01	At3g62140	GH295311	P0510C12.9 protein	Unknown	10VS6U, 16VS14U
	S067	P040D08	At3g62140	GH295313	P0510C12.9 protein	Unknown	10VS6U, 16VS14U
	S068	UB52DPD04.3pR	At4g25570	GH295248	Cytochrome (Fragment)	Other	10VS6U, 18VS16D, 22VS18U	HI, SI, DS
	S069	G123P62.3pR	At1g23740	GH295337	Putative auxin-induced protein	Transcription factor	10VS6U, 22VS18D	HI, DS
	S070	P055D11	At3g12390	GH295223	Nascent polypeptide associated complex	Cell cycle	10VS6U, 22VS18D	HA
	S071	B021P69	At5g08120	GH295200	Myosin heavy chain-like protein	Cytoskeleton	10VS6U, 22VS18U	HI
	S072	B007P13.5pR	At2g28790	GH295226	Osmotin-like protein precursor	Signal	10VS6U, 22VS18U	HA, SI
	S073	T047H02	At2g28790	GH295301	Possibly thaumatin like protein	Signal	10VS6U, 22VS18U	HA, SI, DI
Early Cambium Formation	S075	F048P08.3pR	At1g02930	GH295349	Glutathione S-transferase	Metabolism	12VS10D	HA, SS, DI
	S076	UM93TD10	At2g40370	GH295271	Possibly putative laccase	Cell wall	12VS10D
	S077	A034P52.3pR	At5g10770	GH295189	Cnd41 - like protein	Transcription factor	12VS10D, 14VS12D, 16VS14U, 18VS16D	HA, SI
	S078	F048P08.3pR	At1g02930	GH296556	Glutathione s-transferase tsi-1	Metabolism	12VS10D, 14VS12U	HA, SS, DI
	S079	P023F02	At3g17210	GH295193	Stable protein A	Unknown	12VS10D, 14VS12U, 18VS16D	HA
	S080	UM62TD03	At3g17210	GH295257	Stable protein A	Unknown	12VS10D, 16VS14U, 18VS16D	HA
	S081	S033E08	At3g17210	GH295361	Stable protein A	Unknown	12VS10D, 16VS14U, 18VS16D	HA
	S082	S027A12	At3g17210	GH295295	Stable protein A	Unknown	12VS10D, 18VS16D	HA
	S083	UA43BPD01	At3g17210	GH295324	Stable protein A	Unknown	12VS10D, 18VS16D
	S084	Q010B05	At5g62350	GH295185	Ripening-related protein	Cell wall	12VS10U	SI
	S085	No hit	No Hit	GH295255		Unknown	12VS10U
	S086	P017B11	At1g28135	GH295213	Rubisico, small subunit	Photosynthesis	12VS10U, 14VS12D, 18VS16U, 22VS18U	HA, DI
	S087	No hit	No Hit	GH295336		Unknown	12VS10U, 14VS12D, 18VS16U, 22VS18U
	S088	R027B07	At4g13930	GH295270	Hydroxymethyltransferase	Metabolism	12VS10U, 14VS12D, 18VS16U, 22VS18U	HS
	S089	G133P73	No hit	GH295338	B1148D12.15 protein	Transcription factor	12VS10U, 14VS12D, 22VS18U
	S090	UB52DPD04.3pR	At4g25570	GH295236	Cytochrome (Fragment)	Other	12VS10U, 14VS12D, 22VS18U	HI, SI, DS
Late cambium formation	S091	B050P35	At4g40030	GH295187	Histone H3.3	Other	14VS12D	HA
	S093	R050H07	At2g39770	GH295344	GDP-mannose pyrophosphorylase	Cell wall	14VS12D	HA
	S094	No Hit	No Hit	GH295374		Unknown	14VS12D
	S095	UB62BPA06.3pR	At4g03210	GH295245	Xyloglucan endotransglycosylase	Cell wall	14VS12D	HA, SI
	S097	S059B12	At5g07750	GH295354	Extensin	Cell wall	14VS12D	HA
	S098	N029G12	At2g18050	GH295310	Possibly histone H1	Other	14VS12D	HA
	S099	No Hit	No Hit	GH295262	Ubiquitin	Other	14VS12D	HA, SS, DS
	S100	T067C11	At3g09390	GH295264	Metallothionein-like protein.	Other	14VS12D	HI, SI
	S101	T019C01	At5g45590	GH295316	Expressed protein	Unknown	14VS12D
	S102	A019P25.3pR	At3g15430	GH295358	Expressed protein	Signal	14VS12D	HA
	S104	F036P21.3pR	At5g20620	GH295368	Possibly polyubiquitin 4	Other	14VS12D	HS, SS
	S106	Q056G09	At4g01310	GH296557	L5 ribosomal protein	Other	14VS12D	HA
	S108	Q030D10	At4g24340	GH295238	Expressed protein	Metabolism	14VS12D, 16VS14D, 18VS16U, 22VS18U
	S109	Q030D10	At4g24340	GH295356	Expressed protein	Unknown	14VS12D, 16VS14D, 18VS16U, 22VS18U
	S110	N006E05	At1g19670	GH295330	Chlorophyllase (EC 3.1.1.14)	Other	14VS12D, 18VS16U, 22VS18U
	S111	R064H11	No hit	GH295186	Myb-related transcription factor	Transcription factor	14VS12D, 18VS16U, 22VS18U	HA, SS, DS
	S112	R064H11	No hit	GH295331	Myb-related transcription factor	Transcription factor	14VS12D, 18VS16U, 22VS18U	HA, SS, DS
	S113	S027A12	At3g17210	GH295335	Stable protein A	Other	14VS12D, 18VS16U, 22VS18U	HA, SS
	S114	UM69TG12	At2g32080	GH295282	PUR alpha-1	Other	14VS12D, 18VS16U, 22VS18U
	H	S059B12	At5g07750	GH295286	Extensin	Cell wall	14VS12D, 18VS16U, 22VS18U	HA
	S116	V046B04	At1g13930	GH295220	Hydroxyproline-rich glycoprotein	Cell wall	14VS12D, 22VS18D	HI, SS
	S117	P030B12	At1g13930	GH295228	Hydroxyproline-rich glycoprotein	Cell wall	14VS12D, 22VS18D	HI, SS
	S118	R011C09	No hit	GH295207	Cytochrome b (Fragment)	Other	14VS12D, 22VS18U	HI, SS
	S120	X031A11	At4g13930	GH295208	Hydroxymethyltransferase	Metabolism	14VS12D, 22VS18U	HA
	S122	No Hit	No Hit	GH295372		Unknown	14VS12D, 22VS18U
	S123	No hit	No Hit	GH295341		Unknown	14VS12D, 22VS18U
	S124	G125P38	At1g78300	GH295232	Possibly putative tyrosine activation protein	Signal	14VS12D, 22VS18U	HA
	S125	UA54DPC11.3pR	At4g39450	GH295246	Expressed protein	Unknown	14VS12D, 22VS18U	HA
	S126	G115P25	No Hit	GH295247	Expressed protein	Unknown	14VS12D, 22VS18U
	S127	UR103TC01	At2g07698	GH295308	F1 ATPase alpha subunit	Metabolism	14VS12D, 22VS18U	HS, DS
	S128	No hit	No Hit	GH295261		Unknown	14VS12D, 22VS18U
	S129	R064H11	No Hit	GH295272	Myb-related transcription factor	Transcription factor	14VS12D, 22VS18U	HA, SS, DS
	S130	No Hit	No Hit	GH295278		Unknown	14VS12D, 22VS18U
	S131	Nohit	No Hit	GH295329		Unknown	14VS12U
	S132	N040B09	At2g44290	GH295290	Non-specific lipid transfer protein like protein	Other	14VS12U
	S133	Nohit	No hit	GH295182		Unknown	14VS12U
	S134	UB11CPD04.3pR	At5g55190	GH295293	Small GTP binding protein Ran1 homolog	Signal	14VS12U	HI
	S135	V036F05	At2g34770	GH295194	Fatty acid hydroxylase	Metabolism	14VS12U	HA
	S136	A031P29.3pR	At3g48170	GH295205	Betaine aldehyde dehydrogenase-like protein	metabolism	14VS12U	HI
	S137	PTRI29.5pR	At3g45260	GH295206	Zinc finger like protein	Transcription factor	14VS12U	HI, SS
	S138	G094P32	At5g67210	GH295221	Expressed protein	Unknown	14VS12U
	S139	S058D09	No hit	GH295332	Expressed protein	Unknown	14VS12U
	S140	No Hit	No Hit	GH295343		Unknown	14VS12U
	S141	POPLAR.1439.C1	At1g20510	GH296558	4-coumarate:CoA ligase	Cell wall	14VS12U	HA, DI
	S142	Q062B02	At4g24220	GH295347	Expressed protein	Unknown	14VS12U	HA
	S145	N061B07	At3g17210	GH295230	X P. deltoides hybrid wound responsive MRNAS	Unknown	14VS12U	HA, SS
	S146	M130A05	At3g17210	GH295303	X P. deltoides hybrid wound responsive MRNAS	Unknown	14VS12U	HA, SS
	S147	Q062B02	At3g17210	GH295304	X P. deltoides hybrid wound responsive MRNAS	Unknown	14VS12U	HA, SS
	S148	N061B07	At3g17210	GH295256	X P. deltoides hybrid wound responsive MRNAS	Unknown	14VS12U	HA, SS
	S149	A088P32.5pR	At5g14040	GH295258	Mitochondrial phosphate transporter	Other	14VS12U	HA, SS
	S150	N032H02	At1g15750	GH295265	Expressed protein	Unknown	14VS12U	HA
	S151	UB20CPH08	At2g28950	GH295266	Possibly putative expansin	Cell wall	14VS12U	HA
	S152	R047C12	At3g17210	GH295268	X P. deltoides hybrid wound responsive MRNAS	Unknown	14VS12U	HA, SS
	S153	A031P29.3pR	At3g48170	GH295318	Betaine aldehyde dehydrogenase-like protein	Metabolism	14VS12U	HI
	S154	UB32BPC02	At2g19770	GH295320	Profilin 3 (Pollen allergen Hev b 8.0201)	Cell cycle	14VS12U	HI, DS
	S155	FL_GENBANK_115	At1g51680	GH295322	4-coumarate:CoA ligase	Cell Wall	14VS12U	HA, DI
	S156	G119P08	At5g51550	GH295359	Expressed protein	Unknown	14VS12U	HA
	S157	P072B10	At1g67360	GH295367	Expressed protein	Unknown	14VS12U	HA
	S159	A084P39.5pR	At2g44160	GH295274	Methylenetetrahydrofolate reductase	Metabolism	14VS12U	HA
	S160	No hit	No Hit	GH295376		Unknown	14VS12U
	S161	N020F05	At4g16830	GH295285	Nuclear RNA binding protein A	Signal	14VS12U	HA, SS
	S162	POPLAR.3722.C1	At1g22370	GH296559	UDP-glucose glucosyltransferase	Cell wall	14VS12U	HA
	S163	A014P01	No hit	GH296560	Expressed protein	Unknown	14VS12U
	S164	UM93TD10	At2g40370	GH295306	Laccase precursor	Cell wall	14VS12U, 16VS14D
	S165	Q062B02	At3g17210	GH295273	X P. deltoides hybrid wound responsive MRNAS	Unknown	14VS12U, 16VS14D	HA, SS
	S166	N020F05	At4g16830	GH295328	Nuclear RNA binding protein A	Other	14VS12U, 16VS14D	HA, SS
	S167	Q062B02	At3g17210	GH295276	Stable protein A	Unknown	14VS12U, 18VS16D	HA
Early Cambium Differentiation	S170	UM70TE12	At3g54400	GH295199	Nucleoid DNA-binding - like protein	Other	16VS14D	HA, SS
	S171	P033D03	At5g42560	GH295340	Expressed protein	Unknown	16VS14D
	S172	UB62BPG02	At3g62140	GH295297	P0510C12.9 protein	Unknown	16VS14U
	S173	Y002G04	At3g15353	GH295317	Metallothionein-like protein type 3	Other	16VS14U	HI, SS
	S174	P082E06	At4g10250	GH295227	22.0 kDa class IV heat shock protein precursor	Transcription factor	16VS14U, 18VS16D, 22VS18U	HI, DS
	S175	Q032C01	At4g24340	GH295253	Major storage protein	Other	16VS14U, 22VS18D	HS, SS, DS
Immature phloem and xylem development	S176	Y011A09	At3g15430	GH295366	Expressed protein	Other	18VS16D	HA
	S177	T032G12	At4g01310	GH295339	L5 ribosomal protein	Other	18VS16D, 22VS18U	HA
	S178	N058B11	At3g57450	GH295294	Expressed protein	Unknown	18VS16U
	S179	V043G09	At5g58030	GH295300	SPP30 - like protein	Other	18VS16U	HA
	S180	P054H01	At3g09390	GH295234	Metallothionein-like protein	Other	18VS16U	HI, SI
	S181	R057G03	At3g09390	GH295243	Metallothionein-like protein	Other	18VS16U	HI, SI
	S183	M124C05	At3g09390	GH295201	Metallothionein-like protein Type 3	Other	18VS16U, 22VS18D	HI, SI
	S184	P074A11	At2g29500	GH295346	18.5 kDa class I heat shock protein (HSP 18.5)	Transcription factor	18VS16U, 22VS18D	HI, DS
	S185	T061A11	At2g47110	GH295305	Ubiquitin extension protein	Other	18VS16U, 22VS18D	HA, SS, DS
	S186	P008H08	At4g24220	GH296561	Expressed protein	Cell wall	18VS16U, 22VS18D	HA
	S187	P048C06	At3g09390	GH295362	Possibly metallothionein-like protein	Other	18VS16U, 22VS18D	HI, SI
	S188	P019F02	At5g59720	GH295198	18.5 kDa class I heat shock protein (HSP 18.5)	Transcription factor	18VS16U, 22VS18U	HI, DS
phloem and xylem development	S189	UA48BPD09	At4g24340	GH295292	Major storage protein	Other	22VS18D	HS, SS, DS
	S190	G066P69	At3g04810	GH295195	NIMA-related protein kinase	Signal	22VS18D	DS
	S191	I044P28	At5g41410	GH295197	Homeotic protein BEL1 homolog	Signal	22VS18D
	S192	G078P61.3pR	At5g56040	GH295202	Receptor protein kinase	Signal	22VS18D	HI, SS, DS
	S193	X053E06	At5g42050	GH295210	Expressed protein	Unknown	22VS18D
	S194	UM87TC10	At3g44110	GH295217	DNAJ protein 2 protein folding	Metabolism	22VS18D	HA
	S195	UB46DPC03.3pR	At1g32700	GH295348	Expressed protein	Unknown	22VS18D	HA
	S196	N016D06	At1g02320	GH295239	Protein-tyrosine kinase HTK156	Signal	22VS18D	HI, SS, DS
	S197	UL55PA09	At1g06980	GH295244	Expressed protein	Unknown	22VS18D
	S198	UB63CPA12.3pR	At4g11260	GH295242	Hypothetical 36.6 kDa protein	Signal	22VS18D	HA
	S199	UB56BPH03.5pR	At5g19875	GH295260	Expressed protein	Unknown	22VS18D
	S200	No Hit	No Hit	GH295219		Unknown	22VS18D
	S201	A078P36.5pR	At4g12640	GH295370	Anther-specific S18 protein UE	Unknown	22VS18D	DI
	S202	A047P35.3pR	At3g17380	GH295326	Expressed protein	Unknown	22VS18D	HA
	S203	N036F12	At3g18035	GH296562	B1-Hordein	Cell wall	22VS18D	HS
	S204	Q068E07	At1g28330	GH295287	Dormancy-associated protein	Signal	22VS18D
	S205	UB10CPD11.3pR	At5g04690	GH295288	Expressed protein	Signal	22VS18D
	S206	R057G03	At3g09390	GH295249	Metallothionein-like protein	Other	22VS18D, 18VS16U	HI, SI
	S207	T015D11	At1g22840	GH295209	Cytochrome C	Metabolism	22VS18U	HI
	S208	UB32BPC06	At1g28290	GH295218	Proline-rich protein precursor	Cell wall	22VS18U	HA, SI
	S209	B006P75.5pR	At5g15230	GH295334	Gip1-like protein	Signal	22VS18U	HA
	S210	T032G12	At4g01310	GH295345	L5 ribosomal protein	Other	22VS18U	HA,
	S212	UB58DPB08	At2g16830	GH295350	Ni/Fe hydrogenases, small subunit	Phytosynthesis	22VS18U	HS
	S213	Q044A01	At1g22840	GH295222	Cytochrome c	Metabolism	22VS18U	HA
	S214	A022P03.3pR	At4g01310	GH295231	L5 ribosomal protein	Metabolism	22VS18U	HA,
	S215	UB51DPH09	At4g29735	GH295235	Expressed protein	Unknown	22VS18U	HA
	S216	Q060C01	At5g64350	GH295353	Immunophilin	Other	22VS18U	HA
	S217	T032G12	At4g01310	GH295315	L5 ribosomal protein	Other	22VS18U	HA
	S218	A019P25.3pR	At3g15430	GH295355	Expressed protein	Unknown	22VS18U	HA
	S219	UA43BPC07	At1g28290	GH295267	Possibly proline-rich protein, putative	Cell wall	22VS18U	HA, SI
	S220	UB58DPB08	At2g16830	GH295269	Ni/Fe hydrogenases, small subunit	Phytosynthesis	22VS18U	HS
	S221	A015P29.3pR	At4g08950	GH295357	Phi-1 protein	Unknown	22VS18U	HA
	S222	R011C09	No hit	GH295360	Cytochrome b (Fragment)	Other	22VS18U	HI, SS
	S223	B006P75.3pR	At5g15230	GH295277	Gip1-like protein	Signal	22VS18U	HA
	S224	B002P36	At1g72160	GH296563	Cytosolic factor, putative	Other	22VS18U	HA
		Expression Pattern*: U, D, up- or down-regulated; Remark#: Identical (HI) or similar (HS) gene description or same Acc. Nr. of Arabidopsis (HA) database was found in the microarray data published by Hertzberg, et al (2001); Identical (SI) or similar (SS) gene description was found in the microarray data published by Schrader, et al (2004); Identical (DI) or similar (DS) gene description was found…
